# Supplementary material for: Physical Frailty Prediction Using Cane Usage Characteristics during Walking
Source: Sensors (Basel). 2024 Oct 28;24(21):6910. doi: 10.3390/s24216910 (PMC11548610; doi:10.3390/s24216910)
Supplement: Supplementary file 1 [file sensors-24-06910-s001.zip]

Archive with 1 entries (1 files):
- sensors-3220874-supplementary.pdf
